# Supplementary material for: Protective Immunization of Atlantic Salmon (Salmo salar L.) against Salmon Lice (Lepeophtheirus salmonis) Infestation
Source: Vaccines (Basel). 2021 Dec 23;10(1):16. doi: 10.3390/vaccines10010016 (PMC8780844; doi:10.3390/vaccines10010016)
Supplement: Supplementary file 1 [file vaccines-10-00016-s001.zip]

Archive with 1 entries (1 files):
- vaccines-1423145-supplementary.pdf
